# Supplementary material for: Quantifying Morphological Change in Stage III Lipedema: A 3D Imaging Study of Population Trends and Individual Treatment Courses
Source: J Pers Med. 2025 Nov 1;15(11):525. doi: 10.3390/jpm15110525 (PMC12653540; doi:10.3390/jpm15110525)
Supplement: Supplementary file 1 [file jpm-15-00525-s001.zip]

Archive with 6 entries (6 files):
- Figure S1. Lower Limb Liposuction.png
- Figure S2. Lower Limb Liposuction.png
- Figure S3. Lower Limb Liposuction.png
- Figure S4_Upper Limb Liposuction.png
- File S1_Segmentation Model.pdf
- File S2_Sensitivity Analysis _90days.pdf
